# Supplementary material for: Reproductive and Obstetric Outcomes after UAE, HIFU, and TFA of Uterine Fibroids: Systematic Review and Meta-Analysis
Source: Int J Environ Res Public Health. 2023 Mar 2;20(5):4480. doi: 10.3390/ijerph20054480 (PMC10001943; doi:10.3390/ijerph20054480)
Supplement: Supplementary file 1 [file ijerph-20-04480-s001.zip]

Archive with 1 entries (1 files):
- ijerph-2119845-supplementary.pdf
